# Supplementary material for: SHMT2 Induces Stemness and Progression of Head and Neck Cancer
Source: Int J Mol Sci. 2022 Aug 26;23(17):9714. doi: 10.3390/ijms23179714 (PMC9456418; doi:10.3390/ijms23179714)
Supplement: Supplementary file 1 [file ijms-23-09714-s001.zip]

Archive with 1 entries (1 files):
- ijms-1859532-supplementary.pdf
